# Supplementary material for: Has the Prevalence of Childhood Obesity in Spain Plateaued? A Systematic Review and Meta-Analysis
Source: Int J Environ Res Public Health. 2022 Apr 26;19(9):5240. doi: 10.3390/ijerph19095240 (PMC9105543; doi:10.3390/ijerph19095240)
Supplement: Supplementary file 1 [file ijerph-19-05240-s001.zip]

Archive with 1 entries (1 files):
- ijerph-1653318-supplementary.pdf
